# Supplementary material for: Efficient Uranium Removal from Aqueous Solutions Using Silica-Based Adsorbents Functionalized with Various Polyamines
Source: Toxics. 2024 Sep 27;12(10):704. doi: 10.3390/toxics12100704 (PMC11510947; doi:10.3390/toxics12100704)
Supplement: Supplementary file 1 [file toxics-12-00704-s001.zip]

Archive with 1 entries (1 files):
- toxics-3212375-supplementary.pdf
